# Supplementary material for: Genetic manipulations of nonmodel gut microbes
Source: Imeta. 2024 Jun 23;3(4):e216. doi: 10.1002/imt2.216 (PMC11316930; doi:10.1002/imt2.216)
Supplement: Supplementary file 1 — Table S1. Primers used in this protocol. [file IMT2-3-e216-s001.xlsx]

## Sheet: S1
Table S1. Primers used in this protocol.
Name of primers	Sequence of primers
R6K_F_RC	CGATACCGTCGACTCG
16s_27F	AGAGTTTGATCGTGGCTCAG
R6K_R	CTGTCAGACCAAGTTTACTCAT
pMTL_laz_diag_F	GCACTGGCCGTCGTTTTACA
pGMS-ABCM_rep_R_1500bp	CATCTTCCGTAAGTTCCCTT
pGMS-BBCM_rep_R_1000bp	GTTTTCATATACGCCCTTC
pGMS-CBCM_rep_R_2000bp	CCTTTGAGTGCTTATGTGGC
pGMS-DBCM_rep_R_1000bp	CCCAAATTCGAGTAAGAGGT
pGMS-EBCM_rep-MU102_R_1500	CCTTCCTCCAAATCAGACAA
pGMS-FBCM_rep-AMβ1_R_2000	GTTATGGAACGTATGCAGACG
pGMS-GBCM_rep-pWV01_R_1000	CGTGTAAAGGACTGACAGCC
pGMS-HBCM_rep-pMB1_R_1500	CAGTCGAACAGTGGAATCTC
pGMS-IBCM_rep_R_2000	GGGTGGATAACCAGGAGCGT
16s_1391R	GACGGGCGGTGTGTACA
dCpf1-lacZα_qPCR_F	CGGATTCACTGGCCGTCG
dCpf1-lacZα_qPCR_R	CAGGCTGCGCAACTGTTG
S74_16s_qPCR_F	TGGGGAATATTGCACAATGG
S74_16s_qPCR_R	TAAATCCGGATAACGCTTGC
16s_tron_diagR_v4	GGTGCTTCTGGTGCTGGT
16s_1391R_3to5	CTGCCCGCCACACATGT
